# Supplementary material for: High Glucose Promotes Inflammation and Weakens Placental Defenses against E. coli and S. agalactiae Infection: Protective Role of Insulin and Metformin
Source: Int J Mol Sci. 2023 Mar 9;24(6):5243. doi: 10.3390/ijms24065243 (PMC10048930; doi:10.3390/ijms24065243)
Supplement: Supplementary file 1 [file ijms-24-05243-s001.zip]

Archive with 1 entries (1 files):
- ijms-2195527-si.pdf
